# Supplementary material for: Restoration of gallery forest patches improves recruitment of motacú palms (Attalea princeps) while diversifying and increasing wildlife populations
Source: PLoS One. 2021 Apr 29;16(4):e0250183. doi: 10.1371/journal.pone.0250183 (PMC8084217; doi:10.1371/journal.pone.0250183)
Supplement: S1 Dataset — (XLSX) [file pone.0250183.s002.xlsx]

## Sheet: Data Description
Dataset Name:	Impacts of Gallery Forest Restoration on forest regeneration and wildlife
Data Owner and Contact:	Jo Peacock School of Environment and Natural Resources 415 Kottman Hall, 2021 Coffey Road, Columbus, OH 43210 [Email] jo-peacock@outlook.com [Phone] 614-596-6913
Data Collected by	Jo Peacock and Johnathan King
Dates Collected:	1-07-2017 to 04-09-2017
Last Modified:	2020-11-09
Study Site:	Data were collected at Barba Azul Nature Reserve (BANR), a 11, 000 ha nature preserve near Santa Ana de Yacuma in the Beni Savannah Region of Norther Bolivia (13º45’S, 66º07’W; Altitude 170m). The Barba Azul Nature Reserve is owned and managed by Birdlife International partners, Association Armonia, who aim to maintain manage and protect the reserve for important populations of endangered wildlif…
Habitat and Environmental Conditions	Data were collected within the gallery forest Islands of BANR. The Beni Savannas are a 160 000km2 ecoregion in Northern Bolivia characterized by expansive savanna-grasslands, interspersed with small palm-forest islands and larger gallery forests that form more extensive, patchy networks along river corridors. The Beni’s habitats are shaped by a multitude of abiotic conditions and disturbance fact…
Scientific Context:	Data were collected as part of a study aiming to investigate how restoration, through cessation of long-term cattle grazing, influences the forest understory and wildlife in Beni’s gallery forests. Our specific objectives were to quantify restoration effects on i) forest regeneration, ii) forest understory structure and functional composition; and ii) populations and diversity of large mammals an…
Corresponding files (background, site characteristics and field methodologies):	For a full description of the project background, site characteristics and field methodologies see associated manuscript.

## Sheet: Variable describtions
Parameter	Data Description	Type	Description of Abbreviations	Format	Format Example	Units	Value Range	Missing Value Code	How Measured
ALL DATA SHEETS
Point ID	Identifys on which plot the data were collected.	Numeric	plots 1-4 = Grazed plots 5-8 = Restored	NA	NA	NA	1-8	NA	Assigned at point of data collection
Treatment	Management History associated with site	Long Text	Grazed = grazed at time of sampling Restored = Cattle removed since 2009	NA	grazed	NA	NA	NA	Derived from discussions with reserve managers
GROUND COVER DATA
Quadrat.number	5 2 X 2 m2 quadrats were sampled at each plot	Numeric	NA	1 = Quadrat 1, 2 = Quadrat 2 etc.	NA	NA	1-5	NA	NA
Bare Ground	Percent (%) cover of bare ground in each quadrat	Numeric	NA	NA	NA	%	0-100%	NA	Visually estimated
Leaf Litter	Percent (%) cover of leaf litter in each quadrat	Numeric	NA	NA	NA	%	0-100%	NA	Visually estimated
Graminoids	Percent (%) cover of grasses in each quadrat	Numeric	NA	NA	NA	%	0-100%	NA	Visually estimated
Forbs	Percent (%) cover of forbs in each quadrat	Numeric	NA	NA	NA	%	0-100%	NA	Visually estimated
Deadwood	Percent (%) cover of deadwood in each quadrat	Numeric	NA	NA	NA	%	0-100%	NA	Visually estimated
Cow Dung	Percent (%) cover of cow dung in each quadrat	Numeric	NA	NA	NA	%	0-100%	NA	Visually estimated
Motacu Nuts	Percent (%) cover of motacu nuts in each quadrat	Numeric	NA	NA	NA	%	0-100%	NA	Visually estimated
Ferns	Percent (%) cover of motacu nuts in each quadrat	Numeric	NA	NA	NA	%	0-100%	NA	Visually estimated
Woody Seedlings	Total count of woody seedlings in the quadrat	Numeric	NA	NA	NA	individuals	0-100%	NA	Counted
Motacu Seedlings	Total count of motacu seedlings in the quadrat	Numeric	NA	NA	NA	individuals	0-100%	NA	Counted
Other Palm Seedlings	Total count of other palm seedlings in the quadrat	Numeric	NA	NA	NA	individuals	0-100%	NA	Counted
SHRUB LAYER DATA
motacu cover	Total cover in meters along a 100m tape of motacu in the shrub layer	Numeric	NA	NA	NA	meters	0-100m	NA	Start and end points of all individuals measured along a 100m tape and totalled
other palm cover	Total cover in meters along a 100m tape of other palms in the shrub layer	Numeric	NA	NA	NA	meters	0-100m	NA	Start and end points of all individuals measured along a 100m tape and totalled
broadleaf cover	Total cover in meters along a 100m tape of broadleafs in the shrub layer	Numeric	NA	NA	NA	meters	0-100m	NA	Start and end points of all individuals measured along a 100m tape and totalled
shrub cover	Total cover in meters along a 100m tape of shrubs in the shrub layer	Numeric	NA	NA	NA	meters	0-100m	NA	Start and end points of all individuals measured along a 100m tape and totalled
vine cover	Total cover in meters along a 100m tape of vines in the shrub layer	Numeric	NA	NA	NA	meters	0-100m	NA	Start and end points of all individuals measured along a 100m tape and totalled
total cover	Total cover in meters along a 100m tape (combined cover of motacu, other palms, broadleafs, shrubs and vines)	Numeric	NA	NA	NA	meters	0-100m	NA	Total of J19 to J23
SAPLING AND ADULT TREE DATA
FG	Functional Group	text	BT = Broadleaf tree MK = Motacu palm OT = Other palm SG = Broadleaf snag MKSG = Motacu snag	NA	BT	NA	NA	NA	Identification in the field
DBH	Diameter at breast height	Numeric	NA	NA	NA	cm	NA	NA	Measured with a DBH tape at 1.3m
Height	Height of sapling	Numeric	NA	NA	NA	meters	NA	NA	Measured using a Haglof Vertex IV Sonar Hypsometer or 2m stick for smaller individuals
DOD	Dead or Damaged	text	NA = Alive GR = Grazing damage D = Dead	NA	GR	NA	NA	NA	Visual inspection of each individual
MAMMAL DATA
Transect	Transect identification number	Numeric	transects 1-2 = Grazed transects 3-4 = Restored	NA	NA	NA	1-4	NA	Assigned in field
Species variables (coati, howler, agouti, peccary etc.)	Each column refers to an individual species, each row to a 15 min time block. Value is the number of individuals of each species encountered within each sequential 15 min time block along each transect.	Numeric	NA	NA	NA	Number of individuals	NA	NA	Individuals visually encountered along dusk or evening transects
BIRD DATA
Species	Species of bird encountered	Text	NA	NA	NA	NA	NA	NA	NA
no.grazed	total number of individuals encounterd on the grazed site (over a total of 2.1 km of night transects)	Numeric	NA	NA	NA	Number of individuals	NA	NA	Individuals visually encountered along dusk or evening transects
no.restored	total number of individuals encounterd on the restored site (over a total of 2.2 km of night transects)	Numeric	NA	NA	NA	Number of individuals	NA	NA	Individuals visually encountered along dusk or evening transects

## Sheet: Ground Cover
Point ID	Treatment	Quadrat_Number	Bare Ground	Leaf Litter	Graminoids	Forbs	Deadwood	Cow Dung	Motaku Nuts	Ferns	Woody Seedlings	Motacu Seedlings	Other Palm seedlings
1	Grazed	1	30	50	0	0	0	0	0	0	16	5	0
1	Grazed	2	40	50	0	0	10	5	0	0	6	4	0
1	Grazed	3	50	35	0	0	0	5	3	0	9	0	0
1	Grazed	4	30	50	0	0	0	0	2	0	2	1	0
1	Grazed	5	45	45	0	0	0	5	1	0	7	3	0
2	Grazed	1	15	74	0	0	0	0	0	4	5	0	0
2	Grazed	2	15	78	0	0	0	0	0	0	4	4	0
2	Grazed	3	10	73	0	0	0	0	0	0	67	2	0
2	Grazed	4	30	65	0	0	0	0	0	0.5	4	20	0
2	Grazed	5	60	34	1	2	0	0	0	0	10	2	0
3	Grazed	1	30	59	0	0	0	4	2	0	5	4	0
3	Grazed	2	20	30	0	0	0	0	25	0	1	12	0
3	Grazed	3	15	27	0	0	40	0	1	0	3	2	0
3	Grazed	4	20	67	0	0	0	2	10	0	13	0	0
3	Grazed	5	37	88.5	2	0.5	0	0	10	0	20	7	0
4	Grazed	1	7	47	0	0	0	0	0	1	15	16	0
4	Grazed	2	20	24	0	0	0	0	0	3	13	0	0
4	Grazed	3	15	70.5	0	0	0	0	0	1	1	5	0
4	Grazed	4	10	63	0	0	15	0	0	2	11	0	0
4	Grazed	5	55	7	5	1	10	0	0	1	11	0	0
5	Restored	1	70	10	1	0	0	0	10	0.5	27	14	0
5	Restored	2	30	50	0	0	0	0	15	0	15	12	0
5	Restored	3	10	40	2	0	0	0	8	0	8	23	0
5	Restored	4	20	40	0	2	0	0	10	0	1	6	0
5	Restored	5	25	50	1	0	0	0	0	1	19	7	0
6	Restored	1	37	20	15	0	0	0	10	0	25	0	0
6	Restored	2	30	40	0	0	0	0	8	0	5	0	0
6	Restored	3	20	57.5	1	0	0	0	15	0	2	0	0
6	Restored	4	20	46.5	0	0	0	0	25	0	2	1	0
6	Restored	5	32	25	0	0	0	0	30	0	14	0	0
7	Restored	1	3	25	1	0	4	0	35	0	34	0	0
7	Restored	2	34	35	1	0	0	0	5	0	8	5	0
7	Restored	3	30	52	0	0	0	0	10	1	5	4	0
7	Restored	4	30	23	0	0	10	0	30	0	8	0	0
7	Restored	5	0	37	0	0	40	0	20	0	4	0	0
8	Restored	1	20	10	0	0	10	0	10	0	0	5	0
8	Restored	2	5	5	2	0	3	0	1	0	0	6	0
8	Restored	3	15	10	5	0	0	0	2	0	0	1	0
8	Restored	4	20	5	3	0	4	0	2	0	0	1	0
8	Restored	5	50	20	0	0	0	0	20	0	0	1	0

## Sheet: Shrub Layer
Point ID	Treatment	Motacu Cover	Other Palm Cover	Broadleaf Cover	Shrub Cover	Vine Cover	Total Cover
1	grazed	3.99	0	7.33	0.2	0.84	12.36
2	grazed	42.56	0	6.26	0	0.29	49.11
3	grazed	11.34	0	3.93	0	0.57	15.84
4	grazed	32.41	0	33.45	0	0.77	66.63
5	restored	34.34	0.89	12.7	0	2.2	50.13
6	restored	5.15	0	4.25	0	0	9.4
7	restored	48.18	0	13.3	0.21	0.82	62.51
8	restored	37.04	0	5.8	11.85	2.67	57.36

## Sheet: Saplings
Point ID	Treatment	FG	DBH	Height	DOD
1	grazed	BT	7.9	8.3	NA
1	grazed	BT	8.25	8.4	NA
1	grazed	BT	5.7	4.1	NA
1	grazed	BT	9.3	11.1	NA
1	grazed	BT	9.3	11	NA
1	grazed	BT	9.4	4.3	NA
1	grazed	BT	8.5	9.1	NA
1	grazed	BT	5.1	6.4	NA
1	grazed	BT	6.6	10.4	NA
1	grazed	BT	6.7	7.9	NA
1	grazed	BT	7.5	9.3	NA
1	grazed	BT	6.5	9.9	NA
1	grazed	BT	7.1	10.8	NA
1	grazed	BT	8.2	10.2	NA
1	grazed	BT	8.6	10.7	NA
1	grazed	BT	8.8	11	NA
1	grazed	BT	7.5	10.2	NA
1	grazed	BT	6.6	9.3	NA
1	grazed	BT	8	10.6	NA
1	grazed	BT	5.5	6.75	NA
1	grazed	BT	5.6	7	NA
1	grazed	BT	6	8.2	NA
1	grazed	BT	6.3	8.5	NA
1	grazed	BT	4.5	6.5	NA
1	grazed	BT	1.2	1	GR
1	grazed	BT	2.5	2.5	NA
1	grazed	BT	3	2.25	GR
1	grazed	BT	2.6	2.3	NA
1	grazed	BT	1.1	2.5	NA
1	grazed	BT	1.1	2.8	NA
1	grazed	BT	1.4	2.75	NA
1	grazed	BT	4	4.1	GR
1	grazed	BT	1.9	1.3	GR
1	grazed	BT	0.75	2.1	NA
1	grazed	BT	1.65	3	NA
1	grazed	BT	1.4	2.7	NA
1	grazed	BT	2.1	3.3	NA
1	grazed	BT	3.1	5	NA
1	grazed	BT	2.8	4.75	NA
1	grazed	BT	3.6	5.5	NA
1	grazed	BT	1.9	3.75	NA
1	grazed	BT	1.5	2.3	NA
1	grazed	BT	1.8	1.71	GR
1	grazed	BT	0.7	1.33	GR
1	grazed	BT	3.6	5.75	NA
1	grazed	BT	3.8	5.75	NA
1	grazed	BT	2.5	4	NA
1	grazed	BT	1.8	2.9	NA
1	grazed	BT	3.3	4.2	NA
1	grazed	BT	1.9	3.8	NA
1	grazed	BT	3.1	3	NA
1	grazed	BT	2.4	4	NA
1	grazed	BT	3.3	5.25	NA
1	grazed	BT	2.3	1.6	GR
1	grazed	BT	4.8	6	NA
1	grazed	BT	1.2	2.5	NA
1	grazed	BT	2	3.75	NA
1	grazed	BT	4.5	2.4	GR
1	grazed	BT	2.9	4.75	NA
1	grazed	BT	1.5	3	NA
1	grazed	BT	4.2	7.3	NA
1	grazed	BT	2.5	4	NA
1	grazed	BT	2.4	3.5	NA
1	grazed	BT	0.4	0.7	NA
1	grazed	BT	2.6	3	NA
1	grazed	BT	5.4	3.25	GR
2	grazed	MK	0	1.08	NA
2	grazed	MK	0	1.2	NA
2	grazed	MK	0	0.8	NA
2	grazed	MK	0	1.22	NA
2	grazed	MK	0	2.2	NA
2	grazed	BT	3.6	4	NA
2	grazed	BT	3.4	4	NA
2	grazed	BT	1.1	1.32	NA
2	grazed	BT	1.7	3.25	NA
2	grazed	BT	0.8	1.9	NA
2	grazed	BT	0.6	1.22	NA
2	grazed	BT	4.4	2.6	NA
2	grazed	BT	5	6.2	NA
2	grazed	BT	1.7	1.7	NA
2	grazed	BT	5.6	4.75	NA
2	grazed	MK	0	1.82	NA
2	grazed	BT	3.9	3	NA
2	grazed	BT	9.3	6	NA
2	grazed	BT	9.3	6	NA
2	grazed	BT	9.3	6	NA
2	grazed	BT	0.7	2	D
2	grazed	BT	9.2	5.2	NA
2	grazed	BT	9.2	5.2	NA
2	grazed	MK	0	1.22	NA
2	grazed	MK	0	1.2	NA
2	grazed	BT	1.2	2.4	NA
2	grazed	BT	0.1	1.25	NA
2	grazed	BT	0.5	1.52	NA
2	grazed	MK	0	3.5	NA
2	grazed	BT	0.4	0.5	NA
2	grazed	BT	0.6	1.35	NA
2	grazed	MK	0	0.85	NA
2	grazed	MK	0	2.2	NA
2	grazed	BT	3.9	5	NA
2	grazed	MK	0	1.5	NA
2	grazed	MK	0	0.91	NA
2	grazed	MK	0	3.5	NA
2	grazed	MK	0	1.41	NA
2	grazed	BT	0.7	1.23	NA
2	grazed	BT	7	10.4	NA
2	grazed	BT	1.8	3	D
2	grazed	MK	0	1.69	NA
2	grazed	BT	0.3	0.98	NA
2	grazed	BT	0.4	1.6	NA
2	grazed	MK	0	2	NA
2	grazed	MK	0	1.79	NA
2	grazed	MK	0	1.52	NA
2	grazed	BT	0.6	1.15	NA
2	grazed	MK	0	1.15	NA
2	grazed	MK	0	1.55	NA
2	grazed	BT	0.5	0.7	NA
2	grazed	MK	0	1.05	NA
2	grazed	MK	0	1.05	NA
2	grazed	MK	0	0.8	NA
2	grazed	MK	0	2.5	NA
2	grazed	MK	0	0.61	NA
2	grazed	BT	1.9	2.3	NA
2	grazed	BT	8.7	7.1	NA
2	grazed	MK	0	1.68	NA
2	grazed	BT	8.8	8.5	NA
2	grazed	MK	0	0.92	NA
2	grazed	BT	0.4	1.48	NA
2	grazed	BT	0.5	1.87	NA
2	grazed	BT	2.2	2.25	NA
2	grazed	BT	1.6	1.49	NA
2	grazed	MK	0	1.25	NA
2	grazed	MK	0	2.5	NA
2	grazed	BT	1	1.1	NA
2	grazed	BT	0.9	1.6	NA
2	grazed	BT	0.4	0.82	NA
2	grazed	MK	0	0.74	NA
2	grazed	BT	0.7	0.7	NA
2	grazed	BT	0.3	0.69	NA
2	grazed	MK	0	2.5	NA
2	grazed	BT	0.7	1.95	NA
2	grazed	BT	0.5	0.71	NA
2	grazed	BT	0.9	0.92	NA
2	grazed	MK	0	2.5	NA
2	grazed	MK	0	3.75	NA
2	grazed	BT	4	5.2	NA
2	grazed	BT	1.6	3	NA
2	grazed	MK	0	4.2	NA
2	grazed	BT	6.5	7.6	NA
2	grazed	BT	3.7	1.75	D
2	grazed	BT	3.6	1.1	D
2	grazed	BT	0.9	2.2	NA
2	grazed	BT	1.5	1.75	NA
2	grazed	BT	1.2	2.1	NA
2	grazed	BT	2.2	4.5	NA
2	grazed	BT	9.5	12.5	NA
2	grazed	MK	0	3	NA
2	grazed	MK	0	6.2	NA
2	grazed	BT	0.9	2.3	NA
2	grazed	BT	0.6	1.4	D
2	grazed	MK	0	3	NA
2	grazed	BT	2.4	2.5	NA
2	grazed	MK	0	1.72	NA
3	grazed	MK	0	2.05	NA
3	grazed	MK	0	0.95	NA
3	grazed	MK	0	0.96	NA
3	grazed	BT	0.6	1.08	NA
3	grazed	SG	6.1	5	NA
3	grazed	MK	0	0.5	NA
3	grazed	BT	1.3	2.4	NA
3	grazed	SG	2.5	1.35	NA
3	grazed	SG	0.7	2.3	NA
3	grazed	BT	1.4	2.2	NA
3	grazed	BT	1.2	3.8	NA
3	grazed	BT	0.7	1.75	NA
3	grazed	BT	0.3	0.8	NA
3	grazed	BT	0.8	1.7	NA
3	grazed	BT	8.3	10	NA
3	grazed	BT	1.1	0.68	NA
3	grazed	BT	4.4	3.9	NA
3	grazed	BT	0.9	1.9	NA
3	grazed	MK	0	0.71	NA
3	grazed	BT	0.7	0.91	NA
3	grazed	MK	0	1.85	NA
3	grazed	SG	4.6	3.5	NA
3	grazed	BT	2	0.53	GR
3	grazed	BT	5.4	1.6	GR
3	grazed	BT	5.1	1.42	GR
3	grazed	MK	0	4.5	NA
3	grazed	BT	7.2	6	NA
3	grazed	BT	7.3	13	NA
3	grazed	BT	8.7	10.7	NA
4	grazed	MK	0	2.4	NA
4	grazed	BT	0.2	0.59	NA
4	grazed	BT	0.4	0.5	NA
4	grazed	BT	0.9	1.33	NA
4	grazed	BT	0.1	0.6	NA
4	grazed	BT	0.1	0.8	NA
4	grazed	BT	0.3	0.55	NA
4	grazed	BT	0.9	1.66	NA
4	grazed	BT	1.6	3.9	NA
4	grazed	MK	0	0.56	NA
4	grazed	MK	0	2.3	NA
4	grazed	BT	6.4	5	NA
4	grazed	BT	0.1	0.52	NA
4	grazed	BT	0.2	0.71	NA
4	grazed	MK	0	1.2	NA
4	grazed	MK	0	2.6	NA
4	grazed	MK	0	1.9	NA
4	grazed	MK	0	1	NA
4	grazed	MK	0	1.6	NA
4	grazed	BT	2.1	4	NA
4	grazed	BT	0.6	0.8	NA
4	grazed	BT	1.1	1.6	NA
4	grazed	BT	0.6	0.55	NA
4	grazed	BT	0.7	1.5	NA
4	grazed	MK	0	2.6	NA
4	grazed	MK	0	1.45	NA
4	grazed	BT	5.2	6	NA
4	grazed	BT	1.1	3	NA
4	grazed	MK	0	1.95	NA
4	grazed	MK	0	1.45	NA
4	grazed	BT	4.1	6	NA
4	grazed	MK	0	3.5	NA
4	grazed	MK	0	0.73	NA
4	grazed	MK	0	0.58	NA
4	grazed	BT	0.2	1	NA
4	grazed	BT	0.4	0.65	NA
4	grazed	BT	0.6	0.65	NA
4	grazed	MK	0	0.5	NA
4	grazed	MK	0	3	NA
4	grazed	BT	0.6	0.9	NA
4	grazed	BT	0.5	0.55	NA
4	grazed	BT	3.9	5.75	NA
4	grazed	BT	1.3	1.37	NA
4	grazed	BT	1.5	1.06	NA
4	grazed	BT	3	5.5	NA
4	grazed	BT	1.6	3.3	NA
4	grazed	MK	0	3.9	NA
4	grazed	BT	0.6	1.4	NA
4	grazed	MK	0	0.55	NA
4	grazed	MK	0	0.5	NA
4	grazed	BT	0.7	0.9	NA
4	grazed	BT	0.4	1	NA
4	grazed	BT	0.5	1	NA
4	grazed	BT	0.9	0.99	NA
4	grazed	BT	0.3	0.81	NA
4	grazed	BT	1.1	0.64	NA
4	grazed	BT	1.5	0.63	NA
4	grazed	MK	0	0.65	NA
4	grazed	MK	0	0.5	NA
4	grazed	BT	0.9	0.85	NA
4	grazed	BT	2	3.7	NA
4	grazed	BT	8.3	9.5	NA
4	grazed	BT	0.9	1.63	NA
4	grazed	BT	1.3	2.6	NA
4	grazed	BT	1.7	3.6	NA
4	grazed	BT	1.6	3.5	NA
4	grazed	BT	0.2	0.55	NA
4	grazed	BT	0.4	1	NA
4	grazed	MK	0	0.96	NA
4	grazed	MK	0	3.2	NA
4	grazed	MK	0	0.7	NA
4	grazed	MK	0	3	NA
4	grazed	BT	7.7	8	NA
4	grazed	MK	0	1.15	NA
4	grazed	BT	3.8	2.1	NA
4	grazed	BT	0.6	1.25	NA
4	grazed	BT	4.3	6	NA
4	grazed	BT	0.4	1.7	NA
4	grazed	BT	1.1	2.5	NA
4	grazed	BT	0.5	1.35	NA
4	grazed	BT	0.8	1.7	NA
4	grazed	BT	0.5	0.6	NA
4	grazed	MK	0	2.4	NA
4	grazed	MK	0	1.9	NA
4	grazed	BT	0.8	0.85	NA
4	grazed	BT	0.3	1.34	NA
4	grazed	BT	4.3	5	NA
4	grazed	BT	0.2	0.83	NA
4	grazed	MK	0	0.52	NA
4	grazed	BT	0.9	1.3	NA
4	grazed	MK	0	1.8	NA
4	grazed	MK	0	1.58	NA
4	grazed	MK	0	1.62	NA
4	grazed	BT	0.2	0.78	NA
4	grazed	BT	0.1	0.7	NA
4	grazed	BT	0.4	0.83	NA
4	grazed	BT	0.1	0.79	NA
4	grazed	BT	0.1	0.54	NA
4	grazed	BT	0.1	0.62	NA
4	grazed	MK	0	1.59	NA
4	grazed	MK	0	1.4	NA
4	grazed	MK	0	1.53	NA
4	grazed	MK	0	1.58	NA
4	grazed	BT	0.2	0.61	NA
4	grazed	BT	0.2	0.84	NA
4	grazed	BT	0.2	0.78	NA
4	grazed	BT	0.1	0.51	NA
4	grazed	MK	0	0.73	NA
4	grazed	MK	0	0.89	NA
4	grazed	MK	0	1.05	NA
4	grazed	BT	0.6	0.79	NA
4	grazed	BT	0.2	0.85	NA
4	grazed	BT	0.3	0.59	NA
4	grazed	BT	0.1	0.78	NA
4	grazed	BT	5.2	7.6	NA
4	grazed	MK	0	0.89	NA
4	grazed	BT	0.3	1.19	NA
4	grazed	MK	0	0.91	NA
4	grazed	MK	0	0.93	NA
4	grazed	BT	5.5	4.75	NA
4	grazed	BT	8.1	7	NA
4	grazed	MK	0	1.97	NA
4	grazed	MK	0	1.27	NA
4	grazed	MK	0	0.8	NA
4	grazed	MK	0	2.2	NA
4	grazed	BT	0.5	0.8	NA
4	grazed	BT	0.6	1	NA
4	grazed	MK	0	0.9	NA
4	grazed	BT	0.4	1.9	NA
4	grazed	BT	2.4	3	NA
4	grazed	MK	0	0.95	NA
4	grazed	BT	0.5	1.27	NA
4	grazed	BT	0.4	0.79	NA
4	grazed	MK	0	1.8	NA
4	grazed	MK	0	1.4	NA
4	grazed	MK	0	1.37	NA
4	grazed	BT	1.4	3.1	NA
4	grazed	MK	0	0.74	NA
4	grazed	MK	0	0.52	NA
4	grazed	BT	1	1.23	NA
4	grazed	BT	0.4	0.51	NA
4	grazed	BT	0.3	0.65	NA
4	grazed	BT	0.4	0.62	NA
4	grazed	BT	1.6	1.57	NA
4	grazed	MK	0	0.95	NA
4	grazed	MK	0	1.46	NA
4	grazed	MK	0	1.37	NA
4	grazed	BT	2.1	3	NA
4	grazed	BT	0.6	0.77	NA
4	grazed	MK	0	0.95	NA
4	grazed	BT	1.9	2.2	NA
5	restored	MK	0	0.87	NA
5	restored	MK	0	0.52	NA
5	restored	MK	0	1.5	NA
5	restored	MK	0	1.75	NA
5	restored	MK	0	1.39	NA
5	restored	MK	0	0.95	NA
5	restored	BT	0.1	0.5	NA
5	restored	MK	0	0.69	NA
5	restored	MK	0	0.81	NA
5	restored	MK	0	0.96	NA
5	restored	MK	0	1.16	NA
5	restored	MK	0	0.91	NA
5	restored	BT	0.2	0.5	NA
5	restored	MK	0	1.26	NA
5	restored	MK	0	1.11	NA
5	restored	BT	0.6	0.8	NA
5	restored	BT	1.9	2.2	NA
5	restored	BT	1	0.74	NA
5	restored	BT	0.2	0.69	NA
5	restored	BT	0.4	1.08	NA
5	restored	BT	0.1	0.5	NA
5	restored	BT	0.4	0.92	NA
5	restored	BT	0.2	1	NA
5	restored	BT	1.4	1.05	NA
5	restored	BT	1.1	1.09	NA
5	restored	MK	0	0.75	NA
5	restored	MK	0	1.07	NA
5	restored	MK	0	1.59	NA
5	restored	MK	0	0.63	NA
5	restored	BT	0.3	0.57	NA
5	restored	MK	0	2.15	NA
5	restored	MK	0	0.64	NA
5	restored	BT	0.1	0.5	NA
5	restored	MK	0	0.92	NA
5	restored	MK	0	0.72	NA
5	restored	MK	0	0.7	NA
5	restored	BT	0.6	1.04	NA
5	restored	BT	0.3	0.86	NA
5	restored	BT	1.6	1.21	NA
5	restored	MK	0	0.6	NA
5	restored	BT	0.3	1.66	NA
5	restored	BT	0.5	1.63	NA
5	restored	MK	0	2.1	NA
5	restored	MK	0	2.1	NA
5	restored	MK	0	2.15	NA
5	restored	MK	0	1.4	NA
5	restored	MK	0	1.84	NA
5	restored	BT	1	1.05	NA
5	restored	BT	1.5	1.8	NA
5	restored	MK	0	1.1	NA
5	restored	MK	0	1.97	NA
5	restored	MK	0	1.12	NA
5	restored	BT	0.2	1.01	NA
5	restored	MK	0	1.95	NA
5	restored	MK	0	0.76	NA
5	restored	MK	0	2.5	NA
5	restored	MK	0	0.52	NA
5	restored	MK	0	0.63	NA
5	restored	MK	0	2.03	NA
5	restored	BT	1	1.1	NA
5	restored	MK	0	1.2	NA
5	restored	MK	0	0.54	NA
5	restored	BT	0.4	0.85	NA
5	restored	BT	0.6	1.5	NA
5	restored	MK	0	1.64	NA
5	restored	MK	0	0.5	NA
5	restored	BT	1.1	2.05	NA
5	restored	MK	0	0.9	NA
5	restored	BT	0.7	1	NA
5	restored	BT	0.4	1.04	NA
5	restored	BT	0.6	1.11	NA
5	restored	BT	0.7	1.1	NA
5	restored	MK	0	0.52	NA
5	restored	MK	0	0.73	NA
5	restored	MK	0	0.96	NA
5	restored	MK	0	0.8	NA
5	restored	MK	0	0.91	NA
5	restored	BT	0.4	0.5	NA
5	restored	BT	0.1	0.81	NA
5	restored	MK	0	0.65	NA
5	restored	MK	0	0.79	NA
5	restored	BT	0.3	0.5	NA
5	restored	BT	2.1	1.54	NA
5	restored	MK	0	0.51	NA
5	restored	MK	0	0.59	NA
5	restored	MK	0	1.8	NA
5	restored	MK	0	1.72	NA
5	restored	BT	0.6	1.11	NA
5	restored	BT	0.5	1.39	NA
5	restored	MK	0	1.62	NA
5	restored	MK	0	1.59	NA
5	restored	MK	0	1.95	NA
5	restored	MK	0	1.93	NA
5	restored	BT	0.9	2	NA
5	restored	BT	4.2	3.25	NA
5	restored	MK	0	2	NA
5	restored	MK	0	0.97	NA
5	restored	MK	0	1.2	NA
5	restored	MK	0	1.84	NA
5	restored	MK	0	0.71	NA
5	restored	MK	0	1.34	NA
5	restored	MK	0	0.81	NA
5	restored	BT	1.5	1.6	NA
5	restored	BT	0.7	0.61	NA
5	restored	MK	0	2.03	NA
5	restored	MK	0	1.21	NA
5	restored	MK	0	1.76	NA
5	restored	MK	0	1.52	NA
5	restored	MK	0	0.55	NA
5	restored	MK	0	1.44	NA
5	restored	BT	1.5	0.95	NA
5	restored	MK	0	0.76	NA
5	restored	MK	0	0.79	NA
5	restored	BT	0.3	0.66	NA
5	restored	BT	0.3	0.55	NA
5	restored	MK	0	1.45	NA
5	restored	MK	0	0.71	NA
5	restored	MK	0	0.73	NA
5	restored	MK	0	1	NA
5	restored	MK	0	1.01	NA
5	restored	BT	0.9	1.25	NA
5	restored	BT	0.9	1.33	NA
5	restored	MK	0	1.11	NA
5	restored	MK	0	0.81	NA
5	restored	MK	0	1.59	NA
5	restored	MK	0	2	NA
5	restored	MK	0	2.3	NA
5	restored	BT	0.2	0.69	NA
5	restored	MK	0	1.02	NA
5	restored	MK	0	0.79	NA
5	restored	MK	0	1.24	NA
5	restored	MK	0	1.25	NA
5	restored	MK	0	0.9	NA
5	restored	MK	0	1.08	NA
5	restored	BT	4.8	4.5	NA
5	restored	BT	1.5	2.05	NA
5	restored	BT	2.1	2	NA
5	restored	BT	0.7	1.9	NA
5	restored	MK	0	0.62	NA
5	restored	MK	0	0.75	NA
5	restored	BT	1.5	0.79	NA
5	restored	BT	5.4	2	NA
5	restored	BT	4.6	6.8	NA
5	restored	BT	3.4	4.75	NA
5	restored	BT	6.5	5.5	NA
5	restored	BT	4.1	5.75	NA
5	restored	MK	0	0.9	NA
5	restored	BT	1.2	2.4	NA
5	restored	BT	1	1.45	NA
5	restored	MK	0	1.2	NA
5	restored	MK	0	1.53	NA
5	restored	MK	0	0.91	NA
5	restored	MK	0	0.61	NA
5	restored	MK	0	2	NA
5	restored	MK	0	2.11	NA
5	restored	MK	0	0.53	NA
5	restored	MK	0	1.63	NA
5	restored	MK	0	1.75	NA
5	restored	BT	4.6	5.25	NA
5	restored	MK	0	1.51	NA
5	restored	BT	1	2.5	NA
5	restored	MK	0	1.11	NA
5	restored	BT	0.1	0.64	NA
5	restored	MK	0	4	NA
5	restored	MK	0	0.55	NA
5	restored	MK	0	1.05	NA
5	restored	MK	0	1.9	NA
5	restored	MK	0	2.22	NA
5	restored	MK	0	2.01	NA
5	restored	MK	0	1.07	NA
5	restored	MK	0	0.64	NA
5	restored	MK	0	0.69	NA
5	restored	MK	0	1.5	NA
5	restored	MK	0	2.8	NA
5	restored	MK	0	1.4	NA
5	restored	MK	0	1.9	NA
5	restored	MK	0	1.31	NA
6	restored	BT	0.2	0.51	NA
6	restored	BT	1.5	1.11	NA
6	restored	BT	0.4	1.31	NA
6	restored	BT	1.4	1.32	NA
6	restored	BT	0.4	1.3	NA
6	restored	BT	0.7	1.58	NA
6	restored	BT	0.5	0.65	NA
6	restored	BT	0.5	0.51	NA
6	restored	BT	0.5	0.53	NA
6	restored	BT	0.2	0.65	NA
6	restored	BT	0.2	0.51	NA
6	restored	BT	0.2	0.5	NA
6	restored	BT	0.3	0.69	NA
6	restored	BT	1.1	0.61	NA
6	restored	BT	0.5	0.64	NA
6	restored	BT	1	0.83	NA
6	restored	BT	0.2	0.76	NA
6	restored	BT	1	0.82	NA
6	restored	BT	1.4	0.79	NA
6	restored	BT	0.1	0.51	NA
7	restored	MK	0	1.45	NA
7	restored	MK	0	1.46	NA
7	restored	BT	0.1	0.5	NA
7	restored	BT	0.2	0.51	NA
7	restored	BT	0.4	0.56	NA
7	restored	MK	0	2.2	NA
7	restored	MK	0	1.05	NA
7	restored	MK	0	0.53	NA
7	restored	MK	0	0.5	NA
7	restored	MK	0	1.25	NA
7	restored	MK	0	0.93	NA
7	restored	MK	0	2.4	NA
7	restored	MK	0	2.45	NA
7	restored	MK	0	1.9	NA
7	restored	MK	0	1.85	NA
7	restored	BT	0.4	0.68	NA
7	restored	BT	0.3	0.73	NA
7	restored	BT	0.3	0.73	NA
7	restored	MK	0	0.61	NA
7	restored	MK	0	0.53	NA
7	restored	BT	0.4	0.55	NA
7	restored	MK	0	1.01	NA
7	restored	MK	0	0.61	NA
7	restored	MK	0	0.68	NA
7	restored	MK	0	0.9	NA
7	restored	BT	8.3	7.7	NA
7	restored	MK	0	1.8	NA
7	restored	BT	0.2	0.51	NA
7	restored	BT	0.3	0.51	NA
7	restored	MK	0	1.76	NA
7	restored	MK	0	1.91	NA
7	restored	MK	0	1.3	NA
7	restored	MK	0	1.99	NA
7	restored	MK	0	2.05	NA
7	restored	MK	0	2.07	NA
7	restored	MK	0	1.48	NA
7	restored	BT	1.3	1.92	NA
7	restored	MK	0	1.42	NA
7	restored	MK	0	1.43	NA
7	restored	MK	0	1.83	NA
7	restored	BT	0.1	0.58	NA
7	restored	BT	0.2	0.5	NA
7	restored	BT	4.1	4.25	NA
7	restored	BT	0.1	0.69	NA
7	restored	MK	0	2.1	NA
7	restored	MK	0	1.57	NA
7	restored	MK	0	1.51	NA
7	restored	MK	0	2.15	NA
7	restored	BT	0.2	0.52	NA
7	restored	BT	0.5	0.89	NA
7	restored	BT	1	1.75	NA
7	restored	MK	0	1.78	NA
7	restored	MK	0	0.65	NA
7	restored	MK	0	0.54	NA
7	restored	MK	0	0.84	NA
7	restored	MK	0	2.2	NA
7	restored	MK	0	0.52	NA
7	restored	MK	0	1.75	NA
7	restored	MK	0	2.08	NA
7	restored	MK	0	2	NA
7	restored	MK	0	1.41	NA
7	restored	MK	0	0.53	NA
7	restored	MK	0	0.5	NA
7	restored	MK	0	0.95	NA
7	restored	MK	0	0.82	NA
7	restored	MK	0	1.29	NA
7	restored	MK	0	1.23	NA
7	restored	MK	0	1.56	NA
7	restored	MK	0	0.6	NA
7	restored	MK	0	1.69	NA
7	restored	BT	3.1	3.5	NA
7	restored	BT	1.1	1.65	NA
7	restored	BT	0.1	0.62	NA
7	restored	BT	0.7	0.81	NA
7	restored	MK	0	1.07	NA
7	restored	MK	0	0.72	NA
7	restored	BT	2.4	1.65	NA
7	restored	MK	0	1.87	NA
7	restored	MK	0	0.62	NA
7	restored	MK	0	1.76	NA
7	restored	BT	0.1	0.7	NA
7	restored	BT	0.1	0.53	NA
7	restored	MK	0	0.82	NA
7	restored	MK	0	1.23	NA
7	restored	BT	1.5	1.85	NA
7	restored	MK	0	0.9	NA
7	restored	MK	0	1.22	NA
7	restored	BT	0.1	0.59	NA
7	restored	MK	0	0.5	NA
7	restored	MK	0	0.5	NA
7	restored	MK	0	1.39	NA
7	restored	MK	0	0.67	NA
7	restored	MK	0	1.74	NA
7	restored	MK	0	1.05	NA
7	restored	MK	0	1.21	NA
7	restored	BT	0.1	0.5	NA
7	restored	MK	0	0.78	NA
7	restored	BT	0.1	0.65	NA
7	restored	BT	0.2	0.52	NA
7	restored	BT	0.2	0.52	NA
7	restored	BT	0.2	0.53	NA
7	restored	BT	0.2	0.53	NA
7	restored	MK	0	2.05	NA
7	restored	MK	0	1.82	NA
7	restored	MK	0	1.44	NA
7	restored	MK	0	2.1	NA
7	restored	MK	0	1.02	NA
7	restored	MK	0	1.98	NA
7	restored	BT	0.1	0.65	NA
7	restored	BT	0.3	0.72	NA
7	restored	BT	0.1	0.5	NA
7	restored	BT	1	1.6	NA
7	restored	MK	0	0.65	NA
7	restored	BT	0.2	0.75	NA
7	restored	MK	0	0.63	NA
7	restored	MK	0	0.56	NA
7	restored	MK	0	0.5	NA
7	restored	MK	0	1.27	NA
7	restored	MK	0	1.31	NA
7	restored	MK	0	1.15	NA
7	restored	MK	0	2.7	NA
7	restored	BT	0.9	1.08	NA
7	restored	MK	0	1.12	NA
7	restored	MK	0	2.8	NA
7	restored	MK	0	2.7	NA
7	restored	BT	0.1	0.53	NA
7	restored	BT	0.1	0.5	NA
7	restored	BT	0.5	0.74	NA
7	restored	BT	1.1	1.15	NA
7	restored	MK	0	2.05	NA
7	restored	MK	0	1.75	NA
7	restored	MK	0	0.75	NA
7	restored	BT	0.2	0.61	NA
7	restored	MK	0	2.5	NA
7	restored	MK	0	1.67	NA
7	restored	MK	0	2.05	NA
7	restored	MK	0	0.83	NA
7	restored	MK	0	2.1	NA
7	restored	MK	0	1.9	NA
7	restored	BT	0.5	0.76	NA
7	restored	BT	0.5	0.5	NA
7	restored	MK	0	1.74	NA
8	restored	MK	0	0.51	NA
8	restored	BT	3.8	4.25	NA
8	restored	BT	2.7	4	NA
8	restored	BT	3.6	4.3	NA
8	restored	BT	3.5	4.2	NA
8	restored	BT	2.9	3.7	NA
8	restored	BT	3.9	4.6	NA
8	restored	BT	3.4	3	NA
8	restored	BT	1.6	2.2	NA
8	restored	BT	1.1	3	NA
8	restored	BT	2.2	4.1	NA
8	restored	BT	1.6	2.6	NA
8	restored	BT	0.2	0.55	NA
8	restored	BT	3.6	3.1	NA
8	restored	BT	0.2	1	NA
8	restored	BT	0.4	1.3	NA
8	restored	BT	0.9	0.78	NA
8	restored	BT	1.6	1.38	NA
8	restored	BT	2.4	1.51	NA
8	restored	BT	3.8	2.05	NA
8	restored	MK	0	0.7	NA
8	restored	MK	0	0.6	NA
8	restored	MK	0	1.2	NA
8	restored	BT	0.7	1.95	NA
8	restored	BT	0.7	2.05	NA
8	restored	BT	2.4	2.7	NA
8	restored	MK	0	0.78	NA
8	restored	MK	0	0.81	NA
8	restored	BT	3.9	5.2	NA
8	restored	BT	2.4	3.3	NA
8	restored	BT	1.9	2.3	NA
8	restored	BT	0.2	0.68	NA
8	restored	BT	1.2	2.1	NA
8	restored	MK	0	0.87	NA
8	restored	BT	1.2	1.27	NA
8	restored	MK	0	1.85	NA
8	restored	BT	5	3	NA
8	restored	BT	1.1	2.2	NA
8	restored	MK	0	0.65	NA
8	restored	BT	2.3	4.1	NA
8	restored	MK	0	2.1	NA
8	restored	BT	1.7	2.2	NA
8	restored	BT	1.3	1.8	NA
8	restored	BT	1.6	2.2	NA
8	restored	BT	1.6	2.1	NA
8	restored	BT	2.2	2.3	NA
8	restored	BT	2.5	2.7	NA
8	restored	BT	2.5	1.75	NA
8	restored	BT	0.3	0.62	NA
8	restored	MK	0	2.5	NA
8	restored	MK	0	1.1	NA
8	restored	BT	0.4	0.92	NA
8	restored	BT	1.5	1.2	NA
8	restored	MK	0	2.2	NA
8	restored	MK	0	2.5	NA
8	restored	BT	0.1	0.51	NA
8	restored	BT	2.9	3.9	NA
8	restored	BT	1.3	3	NA
8	restored	BT	5.5	5.75	NA
8	restored	BT	4.2	4	NA
8	restored	BT	0.2	1.5	NA
8	restored	MK	0	0.65	NA
8	restored	MK	0	2.5	NA
8	restored	MK	0	3.5	NA
8	restored	BT	2.1	3	NA
8	restored	BT	4.6	4	NA
8	restored	BT	2	2.5	NA
8	restored	BT	3.3	4.2	NA
8	restored	BT	3.6	4.7	NA
8	restored	MK	0	0.75	NA
8	restored	BT	1.6	0.95	D
8	restored	MK	0	3.2	NA
8	restored	BT	0.5	0.7	NA
8	restored	BT	2.3	1.98	NA
8	restored	MK	0	3.2	NA
8	restored	MK	0	3.5	NA
8	restored	MK	0	3.2	NA
8	restored	MK	0	1.4	NA
8	restored	MK	0	3.2	NA
8	restored	MK	0	4.5	NA
8	restored	BT	3.5	4	NA
8	restored	BT	3.3	4	NA
8	restored	BT	3.2	4.1	NA
8	restored	BT	1.3	2.1	NA
8	restored	MK	0	0.56	NA
8	restored	BT	1.3	3	NA
8	restored	BT	1.3	4	NA
8	restored	BT	1.5	2.6	NA
8	restored	MK	0	2.2	NA
8	restored	MK	0	3	NA
8	restored	MK	0	1.35	NA
8	restored	MK	0	1.9	NA
8	restored	MK	0	2.1	NA
8	restored	BT	1.4	3.2	NA
8	restored	BT	1.5	3	NA
8	restored	MK	0	0.89	NA
8	restored	BT	1.1	3.3	NA
8	restored	BT	1.8	4	NA
8	restored	BT	3.8	4.7	NA
8	restored	BT	0.9	1.8	NA
8	restored	MK	0	0.72	NA
8	restored	BT	0.2	0.6	NA
8	restored	MK	0	0.61	NA
8	restored	BT	0.5	1.18	NA
8	restored	BT	0.6	1.7	NA
8	restored	BT	1.1	1.72	NA
8	restored	BT	1.6	3.75	NA
8	restored	BT	0.9	1.82	NA
8	restored	MK	0	1.4	NA
8	restored	BT	1.8	2.4	D
8	restored	MK	0	0.82	NA
8	restored	BT	0.7	1.98	NA
8	restored	BT	0.6	1.78	NA
8	restored	BT	0.6	1.52	NA
8	restored	MK	0	0.55	NA
8	restored	BT	1	3	NA
8	restored	MK	0	1.6	NA
8	restored	BT	0.4	1.45	NA
8	restored	MK	0	0.58	NA
8	restored	BT	1.3	3	NA
8	restored	BT	1.6	3.9	NA
8	restored	BT	1.4	1.28	NA
8	restored	MK	0	1.05	NA
8	restored	BT	4.3	4.2	NA
8	restored	BT	0.5	0.82	NA
8	restored	BT	1.1	2.1	NA
8	restored	MK	0	2	NA
8	restored	MK	0	1.5	NA
8	restored	BT	0.4	0.7	NA
8	restored	MK	0	2.75	NA
8	restored	BT	0.2	0.82	NA
8	restored	BT	0.1	0.8	NA
8	restored	BT	0.1	0.73	NA
8	restored	MK	0	0.6	NA
8	restored	BT	0.2	0.59	NA
8	restored	BT	2.5	3.1	NA
8	restored	BT	0.8	1.72	NA
8	restored	BT	0.4	0.7	NA
8	restored	BT	2.9	2.35	NA
8	restored	BT	2.4	3.3	NA
8	restored	BT	3.2	4	NA
8	restored	BT	2.1	2.8	NA
8	restored	BT	1	0.85	NA
8	restored	BT	0.1	0.7	NA

## Sheet: Adult Trees
Point ID	Treatment	FG	DBH	Height
1	grazed	BT	36.4	NA
1	grazed	BT	10.4	NA
1	grazed	BT	16.1	NA
1	grazed	BT	10.8	NA
1	grazed	BT	10.9	NA
1	grazed	BT	11.4	NA
1	grazed	BT	10.8	NA
1	grazed	BT	10.2	NA
1	grazed	BT	13	NA
1	grazed	BT	10.8	NA
1	grazed	MK	36.2	13.2
1	grazed	MK	34.6	16
1	grazed	MK	37	18.4
1	grazed	MK	38	16
1	grazed	MK	39.5	14
1	grazed	MK	35.5	20.5
1	grazed	MK	36.3	19.9
1	grazed	MK	31.8	18.1
1	grazed	SG	17	15
2	grazed	MK	37	9.9
2	grazed	MK	39.2	10.2
2	grazed	MK	47.6	11.1
2	grazed	BT	11.4	NA
2	grazed	MK	22.4	4.25
2	grazed	BT	14.7	NA
2	grazed	MK	37	5.75
2	grazed	BT	22.5	NA
2	grazed	BT	24.2	NA
2	grazed	BT	12.4	NA
2	grazed	MK	49	9.7
2	grazed	SGMK	26.6	1.5
2	grazed	BT	11	NA
2	grazed	BT	20.3	NA
2	grazed	BT	11.4	NA
2	grazed	BT	17	NA
2	grazed	BT	16.1	NA
2	grazed	MK	47	8
2	grazed	MK	36	9.8
2	grazed	BT	22	NA
2	grazed	MK	60	11
2	grazed	BT	15.1	NA
2	grazed	BT	11.3	NA
2	grazed	BT	11.3	NA
2	grazed	BT	11.3	NA
2	grazed	BT	11.3	NA
2	grazed	BT	10	NA
2	grazed	BT	10.8	NA
2	grazed	BT	21.53	NA
2	grazed	BT	21.53	NA
2	grazed	BT	21.53	NA
2	grazed	MK	46.8	9.6
2	grazed	BT	12.4	NA
2	grazed	BT	22	NA
2	grazed	MK	42	8.6
2	grazed	BT	60.7	NA
2	grazed	MK	37	10.8
2	grazed	BT	31.9	NA
3	grazed	BT	22.9	NA
3	grazed	MK	30.2	12.3
3	grazed	MK	31.5	16.8
3	grazed	MK	67.1	8.8
3	grazed	BT	19.1	NA
3	grazed	MK	32.8	5.8
3	grazed	MK	41	9.3
3	grazed	MK	35.6	9.6
3	grazed	MK	46.4	12.3
3	grazed	MK	43	7.8
3	grazed	BT	29.6	NA
3	grazed	MK	50.9	10
3	grazed	MK	52.5	14.4
3	grazed	MK	43.8	14.2
3	grazed	BT	22.5	NA
3	grazed	BT	26.8	NA
3	grazed	BT	23.8	NA
3	grazed	BT	21.3	NA
3	grazed	BT	22.7	NA
3	grazed	BT	21.8	NA
3	grazed	BT	24.9	NA
3	grazed	SG	14	NA
3	grazed	BT	19.4	NA
3	grazed	MK	30.2	3.9
4	grazed	BT	21.1	NA
4	grazed	BT	70.4	NA
4	grazed	BT	29.6	NA
4	grazed	BT	32.2	NA
4	grazed	BT	31.7	NA
4	grazed	MK	33.3	14.1
4	grazed	BT	36.8	NA
4	grazed	BT	44.3	NA
4	grazed	BT	12.7	NA
4	grazed	BT	12.7	NA
4	grazed	BT	12.7	NA
4	grazed	BT	20	NA
4	grazed	BT	20	NA
4	grazed	MK	30.5	13.5
4	grazed	MK	13.3	6
4	grazed	BT	22.7	NA
4	grazed	BT	26.5	NA
4	grazed	BT	26.5	NA
4	grazed	BT	35.2	NA
4	grazed	MK	25.5	10.4
5	restored	MK	39.8	11.7
5	restored	MK	40.1	15.6
5	restored	MK	28.2	14.6
5	restored	MK	28.5	15.7
5	restored	MK	35.3	14.3
5	restored	MK	36.6	16.1
5	restored	MK	46.7	14.1
5	restored	MK	44.2	17.7
5	restored	MK	49.5	13.5
5	restored	MK	48.4	13.4
5	restored	BT	32.3	NA
5	restored	MK	40	17.4
5	restored	MK	43	15.8
5	restored	MK	27.5	14.3
5	restored	MK	39.1	18.2
5	restored	MK	29.6	16
5	restored	MK	33.9	15.2
5	restored	SGMK	16	10.3
5	restored	MK	39.5	12.9
5	restored	MK	31.8	14.1
6	restored	MK	34.5	15.2
6	restored	MK	39	12.2
6	restored	MK	36.2	13
6	restored	MK	18.3	5
6	restored	MK	41	10.8
6	restored	MK	42.9	15.3
6	restored	MK	44.2	12.4
6	restored	MK	44.3	12.2
6	restored	MK	56.6	15.4
6	restored	MK	34.6	16.7
6	restored	MK	40.2	10.3
6	restored	MK	35.8	13.2
6	restored	MK	35.3	8.2
6	restored	MK	24	16.2
6	restored	MK	27.9	12.9
6	restored	MK	40.1	14.2
6	restored	MK	45.3	18
7	restored	MK	43.4	16.2
7	restored	BT	15.8	NA
7	restored	BT	28.3	NA
7	restored	MK	31	15.4
7	restored	MK	33.2	16.1
7	restored	MK	41.2	14.6
7	restored	MK	29.5	15.4
7	restored	MK	36.4	15.3
7	restored	MK	28.5	13
7	restored	MK	31.4	19
7	restored	MK	44.1	12.7
7	restored	MK	36.8	15.1
7	restored	MK	42.3	14.8
7	restored	MK	30.5	14.9
7	restored	MK	35.3	13.1
7	restored	MK	40.6	15.8
7	restored	MK	37.4	16.4
7	restored	BT	22	NA
8	restored	MK	37.1	14.4
8	restored	MK	26.8	14.9
8	restored	PT	38.9	16.5
8	restored	MK	39.4	14.5
8	restored	BT	35.5	NA
8	restored	MK	41	12.4
8	restored	MK	37.5	13.5
8	restored	MK	39.8	10.7
8	restored	MK	37.6	14.6
8	restored	MK	43	12.7
8	restored	MK	41	15.6
8	restored	MK	33.7	14
8	restored	MK	39.3	19
8	restored	MK	42.6	16.1
8	restored	MK	27.5	13.5
8	restored	MK	33.7	12.3
8	restored	MK	45.2	14.3
8	restored	MK	42.3	13

## Sheet: Mammals
Transect	treatment	coati	howler	agouti	peccary	yellow armadillo	marsh deer	pampas deer	brocket deer	nine-banded armadillo	capybara	crab-eating fox	tamandua	brazillian porcupine	opossum
1	G	15	5	0	0	0	0	0	0	0	0	0	0	0	0
1	G	0	0	0	0	0	0	0	0	0	0	0	0	0	0
1	G	0	3	1	0	0	0	0	0	0	0	0	0	0	0
1	G	0	0	0	0	0	0	0	0	0	0	0	0	0	0
2	G	2	0	1	0	0	0	0	0	0	0	0	0	0	0
2	G	0	0	1	0	0	0	0	0	0	0	0	0	0	0
2	G	0	0	1	0	0	0	0	0	0	0	0	0	0	0
2	G	0	7	0	0	0	0	0	0	0	0	0	0	0	0
3	U	0	7	0	3	0	0	0	0	0	0	0	0	0	0
3	U	0	0	1	0	0	0	0	0	0	0	0	0	0	0
3	U	0	1	0	0	1	0	0	0	0	0	0	0	0	0
3	U	0	4	0	0	0	0	0	0	0	0	0	0	0	0
3	U	0	0	0	0	0	1	0	0	0	0	0	0	0	0
3	U	0	0	1	0	0	0	0	1	0	0	0	0	0	0
3	U	0	0	0	0	0	0	0	0	1	0	0	0	0	0
4	U	1	1	1	0	0	0	0	0	0	0	0	0	0	0
4	U	0	1	2	0	0	0	0	0	0	0	0	0	0	0
4	U	0	2	0	0	0	0	0	0	0	0	0	0	0	0
4	U	0	1	1	0	0	0	0	0	0	0	0	0	0	0
1	G	0	0	0	0	0	0	0	0	1	0	0	0	0	0
1	G	0	0	0	0	0	0	0	0	0	0	0	0	0	0
1	G	0	0	0	0	0	0	0	0	0	0	0	0	0	0
1	G	0	0	0	0	0	0	0	0	0	0	0	0	0	0
1	G	0	0	0	0	0	0	0	0	0	0	0	0	0	0
1	G	0	0	0	0	0	0	0	0	1	0	0	0	0	0
2	G	0	0	0	0	0	0	0	0	1	0	0	0	0	0
2	G	0	0	0	0	0	0	0	0	0	6	0	0	0	0
2	G	0	0	0	0	0	0	0	0	0	0	0	0	0	0
2	G	0	0	0	0	0	0	0	0	0	0	0	0	0	0
2	G	0	0	0	0	0	0	0	0	0	0	1	0	0	0
2	G	0	0	0	0	0	0	0	0	0	0	0	0	0	0
2	G	0	0	0	0	0	0	0	0	1	0	0	1	0	0
2	G	0	0	0	0	0	0	0	0	0	0	0	0	0	0
2	G	0	0	0	0	0	0	0	0	0	0	0	0	0	0
2	G	0	0	0	0	0	0	0	0	0	2	0	0	0	0
3	U	0	0	0	0	0	0	0	0	0	0	0	0	0	0
3	U	0	0	0	0	0	0	0	0	1	0	0	0	0	0
3	U	0	0	0	0	0	0	0	0	0	0	0	1	1	0
3	U	0	1	0	0	0	0	0	0	0	0	0	0	0	0
3	U	0	0	0	0	0	0	0	0	0	0	0	0	0	1
4	U	0	0	0	0	0	0	0	0	0	0	0	0	0	0
4	U	0	0	0	0	0	0	0	0	0	2	0	0	0	0
4	U	0	0	0	0	0	0	0	0	0	0	0	0	0	0
4	U	0	0	0	0	0	0	0	0	0	0	0	0	0	0
4	U	0	3	0	0	0	0	0	0	0	2	0	0	0	0
4	U	0	0	0	0	0	0	0	0	0	0	0	0	0	0
4	U	0	2	0	0	0	0	0	0	0	0	0	0	0	0
4	U	0	0	0	0	0	0	1	0	0	0	0	0	0	0

## Sheet: birds
species	no. grazed	no. restored
Great Potoo	1	3
Common Potoo	2	0
Ferruginous Pygmy Owl	3	7
Tropical Screech Owl	9	9
Barn Owl	0	1
Common Pauraque	7	17
Scissor-tailed Nightjar	1	4
